# Supplementary material for: Germline mutations in penetrant cancer predisposition genes are rare in men with prostate cancer selecting active surveillance
Source: Cancer Med. 2022 Apr 25;11(22):4332–40. doi: 10.1002/cam4.4778 (PMC9678104; doi:10.1002/cam4.4778)
Supplement: Supplementary file 2 — Table S5 [file CAM4-11-4332-s001.xls]

SampleID	Chromosome	Position	Ref	Alt	Gene	Type	cHGVS	pHGVS	Exon	Transcript	BIC	Zygosity	StructuralVariant	Classification	TestType
1488385	5	112175211	T	A	APC	SNV	c.3920T>A	p.Ile1307Lys		ENST00000257430		Heterozygous	NA	Likely Pathogenic	Color 30-gene hereditary cancer genetic test
3402758	5	112175211	T	A	APC	SNV	c.3920T>A	p.Ile1307Lys		ENST00000257430		Heterozygous	NA	Likely Pathogenic	Color 30-gene hereditary cancer genetic test
6583404	5	112175211	T	A	APC	SNV	c.3920T>A	p.Ile1307Lys	16	ENST00000257430		Heterozygous		Likely Pathogenic	Color 30-gene hereditary cancer genetic test
1160521	5	112173624	A	G	APC	SNV	c.2333A>G	p.Asn778Ser		ENST00000257430		Heterozygous	NA	Variant of Uncertain Significance	Color 30-gene hereditary cancer genetic test
1385806	5	112102099	G	A	APC	SNV	c.212G>A	p.Arg71His		ENST00000257430		Heterozygous	NA	Variant of Uncertain Significance	Color 30-gene hereditary cancer genetic test
1487402	5	112178268	G	A	APC	SNV	c.6977G>A	p.Arg2326Gln		ENST00000257430		Heterozygous	NA	Variant of Uncertain Significance	Color 30-gene hereditary cancer genetic test
1578750	5	112177169	CCG	CTA	APC	indel	c.5879_5880delinsTA	p.Pro1960Leu		ENST00000257430		Heterozygous	NA	Variant of Uncertain Significance	Color 30-gene hereditary cancer genetic test
2956787	5	112176507	A	G	APC	SNV	c.5216A>G	p.Lys1739Arg		ENST00000257430		Heterozygous	NA	Variant of Uncertain Significance	Color 30-gene hereditary cancer genetic test
3412177	5	112102026	G	A	APC	SNV	c.139G>A	p.Val47Ile		ENST00000257430		Heterozygous	NA	Variant of Uncertain Significance	Color 30-gene hereditary cancer genetic test
3416002	5	112178759	G	A	APC	SNV	c.7468G>A	p.Asp2490Asn		ENST00000257430		Heterozygous	NA	Variant of Uncertain Significance	Color 30-gene hereditary cancer genetic test
6580586	5	112176254	A	G	APC	SNV	c.4963A>G	p.Thr1655Ala		ENST00000257430		Heterozygous	NA	Variant of Uncertain Significance	Color 30-gene hereditary cancer genetic test
6580586	5	112176573	A	C	APC	SNV	c.5282A>C	p.Asn1761Thr		ENST00000257430		Heterozygous	NA	Variant of Uncertain Significance	Color 30-gene hereditary cancer genetic test
6582245	5	112176396	G	A	APC	SNV	c.5105G>A	p.Gly1702Glu		ENST00000257430		Heterozygous	NA	Variant of Uncertain Significance	Color 30-gene hereditary cancer genetic test
6582824	5	112177896	A	C	APC	SNV	c.6605A>C	p.Lys2202Thr	16	ENST00000257430		Heterozygous		Variant of Uncertain Significance	Color 30-gene hereditary cancer genetic test
6583002	5	112177331	G	A	APC	SNV	c.6040G>A	p.Val2014Ile	16	ENST00000257430		Heterozygous		Variant of Uncertain Significance	Color 30-gene hereditary cancer genetic test
6583226	5	112174511	A	G	APC	SNV	c.3220A>G	p.Thr1074Ala	16	ENST00000257430		Heterozygous		Variant of Uncertain Significance	Color 30-gene hereditary cancer genetic test
6583404	5	112177717	C	G	APC	SNV	c.6426C>G	p.Ile2142Met	16	ENST00000257430		Heterozygous		Variant of Uncertain Significance	Color 30-gene hereditary cancer genetic test
6583798	5	112177058	C	T	APC	SNV	c.5767C>T	p.Pro1923Ser	16	ENST00000257430		Heterozygous		Variant of Uncertain Significance	Color 30-gene hereditary cancer genetic test
1135319	11	108175528	C	T	ATM	SNV	c.5623C>T	p.Arg1875*		ENST00000278616		Heterozygous	NA	Pathogenic	Color 30-gene hereditary cancer genetic test
6579927	11	108202168	TAGAG	T	ATM	indel	c.7517_7520del	p.Arg2506Thrfs*3		ENST00000278616		Heterozygous	NA	Pathogenic	Color 30-gene hereditary cancer genetic test
6580498	11	108119720	G	T	ATM	SNV	c.1126G>T	p.Glu376*		ENST00000278616		Heterozygous	NA	Pathogenic	Color 30-gene hereditary cancer genetic test
1883634	11	108123639	G	C	ATM	SNV	c.1898G>C	p.Cys633Ser		ENST00000278616		Heterozygous	NA	Variant of Uncertain Significance	Color 30-gene hereditary cancer genetic test
3402730	11	108158415	A	G	ATM	SNV	c.4082A>G	p.Gln1361Arg		ENST00000278616		Heterozygous	NA	Variant of Uncertain Significance	Color 30-gene hereditary cancer genetic test
3405728	11	108201108	T	G	ATM	SNV	c.7475T>G	p.Leu2492Arg		ENST00000278616		Heterozygous	NA	Variant of Uncertain Significance	Color 30-gene hereditary cancer genetic test
3407165	11	108183202	G	A	ATM	SNV	c.5983G>A	p.Glu1995Lys		ENST00000278616		Heterozygous	NA	Variant of Uncertain Significance	Color 30-gene hereditary cancer genetic test
3411285	11	108214080	G	C	ATM	SNV	c.8400G>C	p.Gln2800His		ENST00000278616		Heterozygous	NA	Variant of Uncertain Significance	Color 30-gene hereditary cancer genetic test
3418448	11	108117691	G	A	ATM	SNV	c.902G>A	p.Gly301Asp		ENST00000278616		Heterozygous	NA	Variant of Uncertain Significance	Color 30-gene hereditary cancer genetic test
3420373	11	108188118	C	G	ATM	SNV	c.6217C>G	p.Leu2073Val		ENST00000278616		Heterozygous	NA	Variant of Uncertain Significance	Color 30-gene hereditary cancer genetic test
6580452	11	108188118	C	T	ATM	SNV	c.6217C>T	p.Leu2073Phe		ENST00000278616		Heterozygous	NA	Variant of Uncertain Significance	Color 30-gene hereditary cancer genetic test
6582824	11	108137926	G	A	ATM	SNV	c.2495G>A	p.Arg832His	17	ENST00000278616		Heterozygous		Variant of Uncertain Significance	Color 30-gene hereditary cancer genetic test
6583379	11	108128217	C	A	ATM	SNV	c.2260C>A	p.Gln754Lys	15	ENST00000278616		Heterozygous		Variant of Uncertain Significance	Color 30-gene hereditary cancer genetic test
6583486	11	108159742	C	T	ATM	SNV	c.4148C>T	p.Ser1383Leu	28	ENST00000278616		Heterozygous		Variant of Uncertain Significance	Color 30-gene hereditary cancer genetic test
6583495	11	108201096	G	A	ATM	SNV	c.7463G>A	p.Cys2488Tyr	50	ENST00000278616		Heterozygous		Variant of Uncertain Significance	Color 30-gene hereditary cancer genetic test
6583583	11	108098545	A	G	ATM	SNV	c.115A>G	p.Thr39Ala	3	ENST00000278616		Heterozygous		Variant of Uncertain Significance	Color 30-gene hereditary cancer genetic test
6583645	11	108202221	A	G	ATM	SNV	c.7566A>G	p.Gln2522=	51	ENST00000278616		Heterozygous		Variant of Uncertain Significance	Color 30-gene hereditary cancer genetic test
6583645	11	108122714	G	T	ATM	SNV	c.1758G>T	p.Glu586Asp	11	ENST00000278616		Heterozygous		Variant of Uncertain Significance	Color 30-gene hereditary cancer genetic test
6584038	11	108128232	A	G	ATM	SNV	c.2275A>G	p.Ser759Gly	15	ENST00000278616		Heterozygous		Variant of Uncertain Significance	Color 30-gene hereditary cancer genetic test
6584065	11	108114803	C	G	ATM	SNV	c.620C>G	p.Ser207Cys	6	ENST00000278616		Heterozygous		Variant of Uncertain Significance	Color 30-gene hereditary cancer genetic test
6582691	3	52442539	G	GT	BAP1	indel	c.205dup	p.Thr69Asnfs*5	4	ENST00000460680		Heterozygous		Pathogenic	Color 30-gene hereditary cancer genetic test
1013735	3	52436852	C	G	BAP1	SNV	c.1926G>C	p.Glu642Asp		ENST00000460680		Heterozygous	NA	Variant of Uncertain Significance	Color 30-gene hereditary cancer genetic test
3398095	3	52441313	G	A	BAP1	SNV	c.457C>T	p.Pro153Ser		ENST00000460680		Heterozygous	NA	Variant of Uncertain Significance	Color 30-gene hereditary cancer genetic test
3411579	3	52439190	G	A	BAP1	SNV	c.1052C>T	p.Thr351Ile		ENST00000460680		Heterozygous	NA	Variant of Uncertain Significance	Color 30-gene hereditary cancer genetic test
3416468	3	52439190	G	A	BAP1	SNV	c.1052C>T	p.Thr351Ile		ENST00000460680		Heterozygous	NA	Variant of Uncertain Significance	Color 30-gene hereditary cancer genetic test
1922691	2	215610538	A	G	BARD1	SNV	c.1718T>C	p.Ile573Thr		ENST00000260947		Heterozygous	NA	Variant of Uncertain Significance	Color 30-gene hereditary cancer genetic test
3418108	2	215646011	T	C	BARD1	SNV	c.587A>G	p.Lys196Arg		ENST00000260947		Heterozygous	NA	Variant of Uncertain Significance	Color 30-gene hereditary cancer genetic test
3401287	10	88683220	A	G	BMPR1A	SNV	c.1430A>G	p.Lys477Arg		ENST00000372037		Heterozygous	NA	Variant of Uncertain Significance	Color 30-gene hereditary cancer genetic test
3412694	10	88681345	T	C	BMPR1A	SNV	c.1235T>C	p.Val412Ala		ENST00000372037		Heterozygous	NA	Variant of Uncertain Significance	Color 30-gene hereditary cancer genetic test
6582815	10	88679190	G	T	BMPR1A	SNV	c.1130G>T	p.Cys377Phe	10	ENST00000372037		Heterozygous		Variant of Uncertain Significance	Color 30-gene hereditary cancer genetic test
1611651	17	41258504	A	C	BRCA1	SNV	c.181T>G	p.Cys61Gly		ENST00000357654	C61G	Heterozygous	NA	Pathogenic	Color 30-gene hereditary cancer genetic test
3416789	17	41245090	TG	T	BRCA1	indel	c.2457del	p.Asp821Ilefs*25		ENST00000357654	2576delC	Heterozygous	NA	Pathogenic	Color 30-gene hereditary cancer genetic test
1789728	17	41277374	G	C	BRCA1	SNV	c.-106C>G			ENST00000357654	IVS1-106C>G	Heterozygous	NA	Variant of Uncertain Significance	Color 30-gene hereditary cancer genetic test
1795114	17	41244030	C	T	BRCA1	SNV	c.3518G>A	p.Ser1173Asn		ENST00000357654	S1173N	Heterozygous	NA	Variant of Uncertain Significance	Color 30-gene hereditary cancer genetic test
1804916	17	41226385	A	C	BRCA1	SNV	c.4638T>G	p.Asp1546Glu		ENST00000357654	D1546E	Heterozygous	NA	Variant of Uncertain Significance	Color 30-gene hereditary cancer genetic test
1814781	17	41246440	C	T	BRCA1	SNV	c.1108G>A	p.Val370Ile		ENST00000357654	V370I	Heterozygous	NA	Variant of Uncertain Significance	Color 30-gene hereditary cancer genetic test
3400750	17	41245845	G	C	BRCA1	SNV	c.1703C>G	p.Pro568Arg		ENST00000357654	P568R	Heterozygous	NA	Variant of Uncertain Significance	Color 30-gene hereditary cancer genetic test
3420765	17	41243889	T	A	BRCA1	SNV	c.3659A>T	p.Asp1220Val		ENST00000357654	D1220V	Heterozygous	NA	Variant of Uncertain Significance	Color 30-gene hereditary cancer genetic test
1401708	13	32905123	TGACA	T	BRCA2	indel	c.755_758del	p.Asp252Valfs*24		ENST00000544455	983del4, 982del4	Heterozygous	NA	Pathogenic	Color 30-gene hereditary cancer genetic test
3416119	13	32900420	G	T	BRCA2	SNV	c.516+1G>T			ENST00000544455	IVS6+1G>T	Heterozygous	NA	Pathogenic	Color 30-gene hereditary cancer genetic test
3419697	13	32914437	GT	G	BRCA2	indel	c.5946del	p.Ser1982Argfs*22		ENST00000544455	6174delT	Heterozygous	NA	Pathogenic	Color 30-gene hereditary cancer genetic test
1491816	13	32971145	TGC	TCT	BRCA2	indel	c.9613_9614delinsCT	p.Ala3205Leu		ENST00000544455	A3205L	Heterozygous	NA	Variant of Uncertain Significance	Color 30-gene hereditary cancer genetic test
3403757	13	32944647	A	G	BRCA2	SNV	c.8440A>G	p.Asn2814Asp		ENST00000544455	N2814D	Heterozygous	NA	Variant of Uncertain Significance	Color 30-gene hereditary cancer genetic test
3408253	13	32906586	G	C	BRCA2	SNV	c.971G>C	p.Arg324Thr		ENST00000544455	R324T	Heterozygous	NA	Variant of Uncertain Significance	Color 30-gene hereditary cancer genetic test
3418536	13	32907209	G	A	BRCA2	SNV	c.1594G>A	p.Glu532Lys		ENST00000544455	E532K	Heterozygous	NA	Variant of Uncertain Significance	Color 30-gene hereditary cancer genetic test
1153174	17	59793412	G	A	BRIP1	SNV	c.2392C>T	p.Arg798*		ENST00000259008		Heterozygous	NA	Pathogenic	Color 30-gene hereditary cancer genetic test
1218676	17	59763239	T	G	BRIP1	SNV	c.2863A>C	p.Asn955His		ENST00000259008		Heterozygous	NA	Variant of Uncertain Significance	Color 30-gene hereditary cancer genetic test
1401708	17	59876546	G	A	BRIP1	SNV	c.1255C>T	p.Arg419Trp		ENST00000259008		Heterozygous	NA	Variant of Uncertain Significance	Color 30-gene hereditary cancer genetic test
2957152	17	59763272	G	C	BRIP1	SNV	c.2830C>G	p.Gln944Glu		ENST00000259008		Heterozygous	NA	Variant of Uncertain Significance	Color 30-gene hereditary cancer genetic test
3401642	17	59934533	CACA	C	BRIP1	indel	c.262_264del	p.Cys88del		ENST00000259008		Heterozygous	NA	Variant of Uncertain Significance	Color 30-gene hereditary cancer genetic test
3420550	17	59763272	G	C	BRIP1	SNV	c.2830C>G	p.Gln944Glu		ENST00000259008		Heterozygous	NA	Variant of Uncertain Significance	Color 30-gene hereditary cancer genetic test
3420569	17	59761076	C	G	BRIP1	SNV	c.3331G>C	p.Glu1111Gln		ENST00000259008		Heterozygous	NA	Variant of Uncertain Significance	Color 30-gene hereditary cancer genetic test
2096314	16	68862113	G	C	CDH1	SNV	c.2201G>C	p.Arg734Thr		ENST00000261769		Heterozygous	NA	Variant of Uncertain Significance	Color 30-gene hereditary cancer genetic test
6580586	16	68867325	G	C	CDH1	SNV	c.2572G>C	p.Asp858His		ENST00000261769		Heterozygous	NA	Variant of Uncertain Significance	Color 30-gene hereditary cancer genetic test
6582842	16	68862113	G	C	CDH1	SNV	c.2201G>C	p.Arg734Thr	14	ENST00000261769		Heterozygous		Variant of Uncertain Significance	Color 30-gene hereditary cancer genetic test
6583477	16	68849572	G	C	CDH1	SNV	c.1475G>C	p.Arg492Thr	10	ENST00000261769		Heterozygous		Variant of Uncertain Significance	Color 30-gene hereditary cancer genetic test
1401708	22	29091226	TA	T	CHEK2	indel	c.1263del	p.Ser422Valfs*15		ENST00000328354		Heterozygous	NA	Pathogenic	Color 30-gene hereditary cancer genetic test
1611651	22	29121087	A	G	CHEK2	SNV	c.470T>C	p.Ile157Thr		ENST00000328354		Heterozygous	NA	Pathogenic	Color 30-gene hereditary cancer genetic test
3398763	22	29091856	AG	A	CHEK2	indel	c.1100del	p.Thr367Metfs*15		ENST00000328354		Heterozygous	NA	Pathogenic	Color 30-gene hereditary cancer genetic test
3408592	22	29121087	A	G	CHEK2	SNV	c.470T>C	p.Ile157Thr		ENST00000328354		Heterozygous	NA	Pathogenic	Color 30-gene hereditary cancer genetic test
3411686	22	29130431	C	T	CHEK2	SNV	c.279G>A	p.Trp93*		ENST00000328354		Heterozygous	NA	Pathogenic	Color 30-gene hereditary cancer genetic test
6582156	22	29091207	G	A	CHEK2	SNV	c.1283C>T	p.Ser428Phe		ENST00000328354		Heterozygous	NA	Pathogenic	Color 30-gene hereditary cancer genetic test
6582968	22	29130431	C	T	CHEK2	SNV	c.279G>A	p.Trp93*	2	ENST00000328354		Heterozygous		Pathogenic	Color 30-gene hereditary cancer genetic test
6583681	22	29121087	A	G	CHEK2	SNV	c.470T>C	p.Ile157Thr	4	ENST00000328354		Heterozygous		Pathogenic	Color 30-gene hereditary cancer genetic test
6583743	22	29091856	AG	A	CHEK2	indel	c.1100del	p.Thr367Metfs*15	11	ENST00000328354		Heterozygous		Pathogenic	Color 30-gene hereditary cancer genetic test
6584038	22	29121087	A	G	CHEK2	SNV	c.470T>C	p.Ile157Thr	4	ENST00000328354		Heterozygous		Pathogenic	Color 30-gene hereditary cancer genetic test
1153174	22	29083955	C	G	CHEK2	SNV	c.1562G>C	p.Arg521Pro		ENST00000328354		Heterozygous	NA	Variant of Uncertain Significance	Color 30-gene hereditary cancer genetic test
1802954	22	29099546	G	C	CHEK2	SNV	c.855C>G	p.Ile285Met		ENST00000328354		Heterozygous	NA	Variant of Uncertain Significance	Color 30-gene hereditary cancer genetic test
2957152	22	29091774	C	A	CHEK2	SNV	c.1183G>T	p.Val395Phe		ENST00000328354		Heterozygous	NA	Variant of Uncertain Significance	Color 30-gene hereditary cancer genetic test
3416798	22	29107982	A	G	CHEK2	SNV	c.707T>C	p.Leu236Pro		ENST00000328354		Heterozygous	NA	Variant of Uncertain Significance	Color 30-gene hereditary cancer genetic test
3417582	22	29092893	A	G	CHEK2	SNV	c.1091T>C	p.Ile364Thr		ENST00000328354		Heterozygous	NA	Variant of Uncertain Significance	Color 30-gene hereditary cancer genetic test
6583379	22	29121071	ATCT	A	CHEK2	indel	c.483_485del	p.Glu161del	4	ENST00000328354		Heterozygous		Variant of Uncertain Significance	Color 30-gene hereditary cancer genetic test
1143159	3	70014091	G	A	MITF	SNV	c.952G>A	p.Glu318Lys		ENST00000394351		Heterozygous	NA	Likely Pathogenic	Color 30-gene hereditary cancer genetic test
3407165	3	70014091	G	A	MITF	SNV	c.952G>A	p.Glu318Lys		ENST00000394351		Heterozygous	NA	Likely Pathogenic	Color 30-gene hereditary cancer genetic test
3415600	3	70014091	G	A	MITF	SNV	c.952G>A	p.Glu318Lys		ENST00000394351		Heterozygous	NA	Likely Pathogenic	Color 30-gene hereditary cancer genetic test
3421201	3	70014091	G	A	MITF	SNV	c.952G>A	p.Glu318Lys		ENST00000394351		Heterozygous	NA	Likely Pathogenic	Color 30-gene hereditary cancer genetic test
6582904	3	70014091	G	A	MITF	SNV	c.952G>A	p.Glu318Lys	9	ENST00000394351		Heterozygous		Likely Pathogenic	Color 30-gene hereditary cancer genetic test
6583985	3	70014091	G	A	MITF	SNV	c.952G>A	p.Glu318Lys	9	ENST00000394351		Heterozygous		Likely Pathogenic	Color 30-gene hereditary cancer genetic test
2109051	3	37067398	C	G	MLH1	SNV	c.1309C>G	p.Pro437Ala		ENST00000231790		Heterozygous	NA	Variant of Uncertain Significance	Color 30-gene hereditary cancer genetic test
2983846	3	37067225	A	G	MLH1	SNV	c.1136A>G	p.Tyr379Cys		ENST00000231790		Heterozygous	NA	Variant of Uncertain Significance	Color 30-gene hereditary cancer genetic test
3397586	3	37061929	A	G	MLH1	SNV	c.1013A>G	p.Asn338Ser		ENST00000231790		Heterozygous	NA	Variant of Uncertain Significance	Color 30-gene hereditary cancer genetic test
6584029	3	37090048	A	G	MLH1	SNV	c.1937A>G	p.Tyr646Cys	17	ENST00000231790		Heterozygous		Variant of Uncertain Significance	Color 30-gene hereditary cancer genetic test
1401218	2	47702154	T	A	MSH2	SNV	c.1760-10T>A			ENST00000233146		Heterozygous	NA	Variant of Uncertain Significance	Color 30-gene hereditary cancer genetic test
1482014	2	47703678	G	C	MSH2	SNV	c.2178G>C	p.Met726Ile		ENST00000233146		Heterozygous	NA	Variant of Uncertain Significance	Color 30-gene hereditary cancer genetic test
1907501	2	47657033	G	T	MSH2	SNV	c.1229G>T	p.Gly410Val		ENST00000233146		Heterozygous	NA	Variant of Uncertain Significance	Color 30-gene hereditary cancer genetic test
3399566	2	47703628	G	A	MSH2	SNV	c.2128G>A	p.Ala710Thr		ENST00000233146		Heterozygous	NA	Variant of Uncertain Significance	Color 30-gene hereditary cancer genetic test
6582735	2	47635632	G	A	MSH2	SNV	c.304G>A	p.Val102Ile	2	ENST00000233146		Heterozygous		Variant of Uncertain Significance	Color 30-gene hereditary cancer genetic test
1485440	2	48025850	G	A	MSH6	SNV	c.728G>A	p.Arg243His		ENST00000234420		Heterozygous	NA	Variant of Uncertain Significance	Color 30-gene hereditary cancer genetic test
1491816	2	48027424	C	G	MSH6	SNV	c.2302C>G	p.Pro768Ala		ENST00000234420		Heterozygous	NA	Variant of Uncertain Significance	Color 30-gene hereditary cancer genetic test
3405112	2	48025940	G	T	MSH6	SNV	c.818G>T	p.Gly273Val		ENST00000234420		Heterozygous	NA	Variant of Uncertain Significance	Color 30-gene hereditary cancer genetic test
3408681	2	48010476	C	T	MSH6	SNV	c.104C>T	p.Ala35Val		ENST00000234420		Heterozygous	NA	Variant of Uncertain Significance	Color 30-gene hereditary cancer genetic test
6583351	2	48027952	A	G	MSH6	SNV	c.2830A>G	p.Ile944Val	4	ENST00000234420		Heterozygous		Variant of Uncertain Significance	Color 30-gene hereditary cancer genetic test
1816253	1	45798308	G	A	MUTYH	SNV	c.628C>T	p.Gln210*		ENST00000450313		Heterozygous	NA	Pathogenic	Color 30-gene hereditary cancer genetic test
2190328	1	45798475	T	C	MUTYH	SNV	c.536A>G	p.Tyr179Cys		ENST00000450313		Heterozygous	NA	Pathogenic	Color 30-gene hereditary cancer genetic test
2401369	1	45797228	C	T	MUTYH	SNV	c.1187G>A	p.Gly396Asp		ENST00000450313		Heterozygous	NA	Pathogenic	Color 30-gene hereditary cancer genetic test
3406184	1	45797835	T	G	MUTYH	SNV	c.933+3A>C			ENST00000450313		Heterozygous	NA	Pathogenic	Color 30-gene hereditary cancer genetic test
3407165	1	45798475	T	C	MUTYH	SNV	c.536A>G	p.Tyr179Cys		ENST00000450313		Heterozygous	NA	Pathogenic	Color 30-gene hereditary cancer genetic test
3408226	1	45797228	C	T	MUTYH	SNV	c.1187G>A	p.Gly396Asp		ENST00000450313		Heterozygous	NA	Pathogenic	Color 30-gene hereditary cancer genetic test
3412293	1	45797228	C	T	MUTYH	SNV	c.1187G>A	p.Gly396Asp		ENST00000450313		Heterozygous	NA	Pathogenic	Color 30-gene hereditary cancer genetic test
3418359	1	45797228	C	T	MUTYH	SNV	c.1187G>A	p.Gly396Asp		ENST00000450313		Heterozygous	NA	Pathogenic	Color 30-gene hereditary cancer genetic test
6582174	1	45799232	GC	G	MUTYH	indel	c.200del	p.Gly67Alafs*24		ENST00000450313		Heterozygous	NA	Pathogenic	Color 30-gene hereditary cancer genetic test
6583832	1	45797228	C	T	MUTYH	SNV	c.1187G>A	p.Gly396Asp	13	ENST00000450313		Heterozygous		Pathogenic	Color 30-gene hereditary cancer genetic test
6583930	1	45798475	T	C	MUTYH	SNV	c.536A>G	p.Tyr179Cys	7	ENST00000450313		Heterozygous		Pathogenic	Color 30-gene hereditary cancer genetic test
1814781	1	45796925	C	T	MUTYH	SNV	c.1405G>A	p.Val469Ile		ENST00000450313		Heterozygous	NA	Variant of Uncertain Significance	Color 30-gene hereditary cancer genetic test
1816253	1	45798328	C	T	MUTYH	SNV	c.608G>A	p.Arg203His		ENST00000450313		Heterozygous	NA	Variant of Uncertain Significance	Color 30-gene hereditary cancer genetic test
6583057	1	45796910	G	A	MUTYH	SNV	c.1420C>T	p.Arg474Cys	14	ENST00000450313		Heterozygous		Variant of Uncertain Significance	Color 30-gene hereditary cancer genetic test
6583379	1	45798269	T	C	MUTYH	SNV	c.667A>G	p.Ile223Val	8	ENST00000450313		Heterozygous		Variant of Uncertain Significance	Color 30-gene hereditary cancer genetic test
6582138	NA	NA	NA	NA	NA	NA	NA	NA		NA	NA	NA	NA	failed buffer exchange	Color 30-gene hereditary cancer genetic test
3408734	NA	NA	NA	NA	NA	NA	NA	NA		NA	NA	NA	NA	failed sequencing (2 runs)	Color 30-gene hereditary cancer genetic test
3409779	NA	NA	NA	NA	NA	NA	NA	NA		NA	NA	NA	NA	failed sequencing (2 runs)	Color 30-gene hereditary cancer genetic test
1487402	8	90993639	T	C	NBN	SNV	c.284A>G	p.Asp95Gly		ENST00000265433		Heterozygous	NA	Variant of Uncertain Significance	Color 30-gene hereditary cancer genetic test
3408618	8	90965588	C	A	NBN	SNV	c.1729G>T	p.Asp577Tyr		ENST00000265433		Heterozygous	NA	Variant of Uncertain Significance	Color 30-gene hereditary cancer genetic test
3416887	8	90982685	G	A	NBN	SNV	c.803C>T	p.Thr268Met		ENST00000265433		Heterozygous	NA	Variant of Uncertain Significance	Color 30-gene hereditary cancer genetic test
1026008	16	23646702	G	C	PALB2	SNV	c.1165C>G	p.Leu389Val		ENST00000261584		Heterozygous	NA	Variant of Uncertain Significance	Color 30-gene hereditary cancer genetic test
2340461	16	23637686	A	C	PALB2	SNV	c.2619T>G	p.Ser873Arg		ENST00000261584		Heterozygous	NA	Variant of Uncertain Significance	Color 30-gene hereditary cancer genetic test
3406184	7	6048650	T	C	PMS2	SNV	c.1A>G	p.Met1?		ENST00000265849		Heterozygous	NA	Pathogenic	Color 30-gene hereditary cancer genetic test
2340461	7	6026742	G	C	PMS2	SNV	c.1654C>G	p.His552Asp		ENST00000265849		Heterozygous	NA	Variant of Uncertain Significance	Color 30-gene hereditary cancer genetic test
3416949	7	6027147	T	G	PMS2	SNV	c.1249A>C	p.Ile417Leu		ENST00000265849		Heterozygous	NA	Variant of Uncertain Significance	Color 30-gene hereditary cancer genetic test
6582771	17	56801431	G	A	RAD51C	SNV	c.935G>A	p.Arg312Gln	7	ENST00000337432		Heterozygous		Variant of Uncertain Significance	Color 30-gene hereditary cancer genetic test
6582806	17	56770005	A	T	RAD51C	SNV	c.1A>T	p.Met1?	1	ENST00000337432		Heterozygous		Variant of Uncertain Significance	Color 30-gene hereditary cancer genetic test
6584029	17	56780657			RAD51C	SV				ENST00000337432		Heterozygous	duplication of exon 4 (partial)	Variant of Uncertain Significance	Color 30-gene hereditary cancer genetic test
3401134	17	33428287	T	C	RAD51D	SNV	c.836A>G	p.Asp279Gly		ENST00000345365		Heterozygous	NA	Variant of Uncertain Significance	Color 30-gene hereditary cancer genetic test
3401571	17	33430295	C	T	RAD51D	SNV	c.716G>A	p.Arg239Gln		ENST00000345365		Heterozygous	NA	Variant of Uncertain Significance	Color 30-gene hereditary cancer genetic test
6583253	17	33434080	T	C	RAD51D	SNV	c.407A>G	p.Asp136Gly	5	ENST00000345365		Heterozygous		Variant of Uncertain Significance	Color 30-gene hereditary cancer genetic test
1025027	18	48581334	A	G	SMAD4	SNV	c.638A>G	p.Asn213Ser		ENST00000342988		Heterozygous	NA	Variant of Uncertain Significance	Color 30-gene hereditary cancer genetic test
3420569	18	48575665	A	G	SMAD4	SNV	c.425A>G	p.Asp142Gly		ENST00000342988		Heterozygous	NA	Variant of Uncertain Significance	Color 30-gene hereditary cancer genetic test
6582708	18	48603092	G	A	SMAD4	SNV	c.1393G>A	p.Val465Met	11	ENST00000342988		Heterozygous		Variant of Uncertain Significance	Color 30-gene hereditary cancer genetic test
6582726	18	48575235	G	A	SMAD4	SNV	c.424+5G>A		3	ENST00000342988		Heterozygous		Variant of Uncertain Significance	Color 30-gene hereditary cancer genetic test
1891965	19	1226626	T	A	STK11	SNV	c.1282T>A	p.Ser428Thr		ENST00000326873		Heterozygous	NA	Variant of Uncertain Significance	Color 30-gene hereditary cancer genetic test
3399566	19	1219411	G	T	STK11	SNV	c.463G>T	p.Gly155Trp		ENST00000326873		Heterozygous	NA	Variant of Uncertain Significance	Color 30-gene hereditary cancer genetic test
3401134	19	1222010	G	A	STK11	SNV	c.920+5G>A			ENST00000326873		Heterozygous	NA	Variant of Uncertain Significance	Color 30-gene hereditary cancer genetic test
3407708	19	1223151	C	T	STK11	SNV	c.1088C>T	p.Thr363Ile		ENST00000326873		Heterozygous	NA	Variant of Uncertain Significance	Color 30-gene hereditary cancer genetic test
3416191	19	1221987	G	A	STK11	SNV	c.902G>A	p.Arg301Gln		ENST00000326873		Heterozygous	NA	Variant of Uncertain Significance	Color 30-gene hereditary cancer genetic test
1015699	NA	NA											NA	no VUS/LP/P detected	Color 30-gene hereditary cancer genetic test
1017679	NA	NA											NA	no VUS/LP/P detected	Color 30-gene hereditary cancer genetic test
1028943	NA	NA											NA	no VUS/LP/P detected	Color 30-gene hereditary cancer genetic test
1041615	NA	NA											NA	no VUS/LP/P detected	Color 30-gene hereditary cancer genetic test
1044550	NA	NA											NA	no VUS/LP/P detected	Color 30-gene hereditary cancer genetic test
1046512	NA	NA											NA	no VUS/LP/P detected	Color 30-gene hereditary cancer genetic test
1047496	NA	NA											NA	no VUS/LP/P detected	Color 30-gene hereditary cancer genetic test
1081091	NA	NA											NA	no VUS/LP/P detected	Color 30-gene hereditary cancer genetic test
1082562	NA	NA											NA	no VUS/LP/P detected	Color 30-gene hereditary cancer genetic test
1083053	NA	NA											NA	no VUS/LP/P detected	Color 30-gene hereditary cancer genetic test
1086979	NA	NA											NA	no VUS/LP/P detected	Color 30-gene hereditary cancer genetic test
1104496	NA	NA											NA	no VUS/LP/P detected	Color 30-gene hereditary cancer genetic test
1111353	NA	NA											NA	no VUS/LP/P detected	Color 30-gene hereditary cancer genetic test
1139725	NA	NA											NA	no VUS/LP/P detected	Color 30-gene hereditary cancer genetic test
1146094	NA	NA											NA	no VUS/LP/P detected	Color 30-gene hereditary cancer genetic test
1148760	NA	NA											NA	no VUS/LP/P detected	Color 30-gene hereditary cancer genetic test
1150239	NA	NA											NA	no VUS/LP/P detected	Color 30-gene hereditary cancer genetic test
1213779	NA	NA											NA	no VUS/LP/P detected	Color 30-gene hereditary cancer genetic test
1215241	NA	NA											NA	no VUS/LP/P detected	Color 30-gene hereditary cancer genetic test
1215731	NA	NA											NA	no VUS/LP/P detected	Color 30-gene hereditary cancer genetic test
1219657	NA	NA											NA	no VUS/LP/P detected	Color 30-gene hereditary cancer genetic test
1370395	NA	NA											NA	no VUS/LP/P detected	Color 30-gene hereditary cancer genetic test
1372357	NA	NA											NA	no VUS/LP/P detected	Color 30-gene hereditary cancer genetic test
1372847	NA	NA											NA	no VUS/LP/P detected	Color 30-gene hereditary cancer genetic test
1373338	NA	NA											NA	no VUS/LP/P detected	Color 30-gene hereditary cancer genetic test
1387270	NA	NA											NA	no VUS/LP/P detected	Color 30-gene hereditary cancer genetic test
1393646	NA	NA											NA	no VUS/LP/P detected	Color 30-gene hereditary cancer genetic test
1402191	NA	NA											NA	no VUS/LP/P detected	Color 30-gene hereditary cancer genetic test
1403662	NA	NA											NA	no VUS/LP/P detected	Color 30-gene hereditary cancer genetic test
1409540	NA	NA											NA	no VUS/LP/P detected	Color 30-gene hereditary cancer genetic test
1413955	NA	NA											NA	no VUS/LP/P detected	Color 30-gene hereditary cancer genetic test
1481033	NA	NA											NA	no VUS/LP/P detected	Color 30-gene hereditary cancer genetic test
1484469	NA	NA											NA	no VUS/LP/P detected	Color 30-gene hereditary cancer genetic test
1485930	NA	NA											NA	no VUS/LP/P detected	Color 30-gene hereditary cancer genetic test
1489366	NA	NA											NA	no VUS/LP/P detected	Color 30-gene hereditary cancer genetic test
1509521	NA	NA											NA	no VUS/LP/P detected	Color 30-gene hereditary cancer genetic test
1511484	NA	NA											NA	no VUS/LP/P detected	Color 30-gene hereditary cancer genetic test
1556630	NA	NA											NA	no VUS/LP/P detected	Color 30-gene hereditary cancer genetic test
1614596	NA	NA											NA	no VUS/LP/P detected	Color 30-gene hereditary cancer genetic test
1661776	NA	NA											NA	no VUS/LP/P detected	Color 30-gene hereditary cancer genetic test
1664229	NA	NA											NA	no VUS/LP/P detected	Color 30-gene hereditary cancer genetic test
1669616	NA	NA											NA	no VUS/LP/P detected	Color 30-gene hereditary cancer genetic test
1803935	NA	NA											NA	no VUS/LP/P detected	Color 30-gene hereditary cancer genetic test
1809396	NA	NA											NA	no VUS/LP/P detected	Color 30-gene hereditary cancer genetic test
1813808	NA	NA											NA	no VUS/LP/P detected	Color 30-gene hereditary cancer genetic test
1885106	NA	NA											NA	no VUS/LP/P detected	Color 30-gene hereditary cancer genetic test
1887060	NA	NA											NA	no VUS/LP/P detected	Color 30-gene hereditary cancer genetic test
1889512	NA	NA											NA	no VUS/LP/P detected	Color 30-gene hereditary cancer genetic test
1890001	NA	NA											NA	no VUS/LP/P detected	Color 30-gene hereditary cancer genetic test
1905059	NA	NA											NA	no VUS/LP/P detected	Color 30-gene hereditary cancer genetic test
1911426	NA	NA											NA	no VUS/LP/P detected	Color 30-gene hereditary cancer genetic test
1923672	NA	NA											NA	no VUS/LP/P detected	Color 30-gene hereditary cancer genetic test
2101709	NA	NA											NA	no VUS/LP/P detected	Color 30-gene hereditary cancer genetic test
2107589	NA	NA											NA	no VUS/LP/P detected	Color 30-gene hereditary cancer genetic test
2113466	NA	NA											NA	no VUS/LP/P detected	Color 30-gene hereditary cancer genetic test
2189839	NA	NA											NA	no VUS/LP/P detected	Color 30-gene hereditary cancer genetic test
2195225	NA	NA											NA	no VUS/LP/P detected	Color 30-gene hereditary cancer genetic test
2406266	NA	NA											NA	no VUS/LP/P detected	Color 30-gene hereditary cancer genetic test
2410180	NA	NA											NA	no VUS/LP/P detected	Color 30-gene hereditary cancer genetic test
2762326	NA	NA											NA	no VUS/LP/P detected	Color 30-gene hereditary cancer genetic test
2763067	NA	NA											NA	no VUS/LP/P detected	Color 30-gene hereditary cancer genetic test
2979771	NA	NA											NA	no VUS/LP/P detected	Color 30-gene hereditary cancer genetic test
3213533	NA	NA											NA	no VUS/LP/P detected	Color 30-gene hereditary cancer genetic test
3397657	NA	NA											NA	no VUS/LP/P detected	Color 30-gene hereditary cancer genetic test
3397675	NA	NA											NA	no VUS/LP/P detected	Color 30-gene hereditary cancer genetic test
3397728	NA	NA											NA	no VUS/LP/P detected	Color 30-gene hereditary cancer genetic test
3397737	NA	NA											NA	no VUS/LP/P detected	Color 30-gene hereditary cancer genetic test
3397764	NA	NA											NA	no VUS/LP/P detected	Color 30-gene hereditary cancer genetic test
3398246	NA	NA											NA	no VUS/LP/P detected	Color 30-gene hereditary cancer genetic test
3398291	NA	NA											NA	no VUS/LP/P detected	Color 30-gene hereditary cancer genetic test
3398718	NA	NA											NA	no VUS/LP/P detected	Color 30-gene hereditary cancer genetic test
3399110	NA	NA											NA	no VUS/LP/P detected	Color 30-gene hereditary cancer genetic test
3399236	NA	NA											NA	no VUS/LP/P detected	Color 30-gene hereditary cancer genetic test
3399281	NA	NA											NA	no VUS/LP/P detected	Color 30-gene hereditary cancer genetic test
3399691	NA	NA											NA	no VUS/LP/P detected	Color 30-gene hereditary cancer genetic test
3399735	NA	NA											NA	no VUS/LP/P detected	Color 30-gene hereditary cancer genetic test
3400064	NA	NA											NA	no VUS/LP/P detected	Color 30-gene hereditary cancer genetic test
3400162	NA	NA											NA	no VUS/LP/P detected	Color 30-gene hereditary cancer genetic test
3400233	NA	NA											NA	no VUS/LP/P detected	Color 30-gene hereditary cancer genetic test
3400732	NA	NA											NA	no VUS/LP/P detected	Color 30-gene hereditary cancer genetic test
3401633	NA	NA											NA	no VUS/LP/P detected	Color 30-gene hereditary cancer genetic test
3401731	NA	NA											NA	no VUS/LP/P detected	Color 30-gene hereditary cancer genetic test
3402605	NA	NA											NA	no VUS/LP/P detected	Color 30-gene hereditary cancer genetic test
3403089	NA	NA											NA	no VUS/LP/P detected	Color 30-gene hereditary cancer genetic test
3403551	NA	NA											NA	no VUS/LP/P detected	Color 30-gene hereditary cancer genetic test
3403668	NA	NA											NA	no VUS/LP/P detected	Color 30-gene hereditary cancer genetic test
3403739	NA	NA											NA	no VUS/LP/P detected	Color 30-gene hereditary cancer genetic test
3404587	NA	NA											NA	no VUS/LP/P detected	Color 30-gene hereditary cancer genetic test
3404667	NA	NA											NA	no VUS/LP/P detected	Color 30-gene hereditary cancer genetic test
3404747	NA	NA											NA	no VUS/LP/P detected	Color 30-gene hereditary cancer genetic test
3405069	NA	NA											NA	no VUS/LP/P detected	Color 30-gene hereditary cancer genetic test
3405078	NA	NA											NA	no VUS/LP/P detected	Color 30-gene hereditary cancer genetic test
3405087	NA	NA											NA	no VUS/LP/P detected	Color 30-gene hereditary cancer genetic test
3405559	NA	NA											NA	no VUS/LP/P detected	Color 30-gene hereditary cancer genetic test
3406086	NA	NA											NA	no VUS/LP/P detected	Color 30-gene hereditary cancer genetic test
3406228	NA	NA											NA	no VUS/LP/P detected	Color 30-gene hereditary cancer genetic test
3406255	NA	NA											NA	no VUS/LP/P detected	Color 30-gene hereditary cancer genetic test
3406629	NA	NA											NA	no VUS/LP/P detected	Color 30-gene hereditary cancer genetic test
3406683	NA	NA											NA	no VUS/LP/P detected	Color 30-gene hereditary cancer genetic test
3407058	NA	NA											NA	no VUS/LP/P detected	Color 30-gene hereditary cancer genetic test
3407209	NA	NA											NA	no VUS/LP/P detected	Color 30-gene hereditary cancer genetic test
3407628	NA	NA											NA	no VUS/LP/P detected	Color 30-gene hereditary cancer genetic test
3407682	NA	NA											NA	no VUS/LP/P detected	Color 30-gene hereditary cancer genetic test
3408084	NA	NA											NA	no VUS/LP/P detected	Color 30-gene hereditary cancer genetic test
3408137	NA	NA											NA	no VUS/LP/P detected	Color 30-gene hereditary cancer genetic test
3408609	NA	NA											NA	no VUS/LP/P detected	Color 30-gene hereditary cancer genetic test
3408707	NA	NA											NA	no VUS/LP/P detected	Color 30-gene hereditary cancer genetic test
3409074	NA	NA											NA	no VUS/LP/P detected	Color 30-gene hereditary cancer genetic test
3409127	NA	NA											NA	no VUS/LP/P detected	Color 30-gene hereditary cancer genetic test
3409760	NA	NA											NA	no VUS/LP/P detected	Color 30-gene hereditary cancer genetic test
3409797	NA	NA											NA	no VUS/LP/P detected	Color 30-gene hereditary cancer genetic test
3410231	NA	NA											NA	no VUS/LP/P detected	Color 30-gene hereditary cancer genetic test
3410605	NA	NA											NA	no VUS/LP/P detected	Color 30-gene hereditary cancer genetic test
3410632	NA	NA											NA	no VUS/LP/P detected	Color 30-gene hereditary cancer genetic test
3410678	NA	NA											NA	no VUS/LP/P detected	Color 30-gene hereditary cancer genetic test
3410712	NA	NA											NA	no VUS/LP/P detected	Color 30-gene hereditary cancer genetic test
3410794	NA	NA											NA	no VUS/LP/P detected	Color 30-gene hereditary cancer genetic test
3411061	NA	NA											NA	no VUS/LP/P detected	Color 30-gene hereditary cancer genetic test
3411267	NA	NA											NA	no VUS/LP/P detected	Color 30-gene hereditary cancer genetic test
3411294	NA	NA											NA	no VUS/LP/P detected	Color 30-gene hereditary cancer genetic test
3412060	NA	NA											NA	no VUS/LP/P detected	Color 30-gene hereditary cancer genetic test
3412097	NA	NA											NA	no VUS/LP/P detected	Color 30-gene hereditary cancer genetic test
3412220	NA	NA											NA	no VUS/LP/P detected	Color 30-gene hereditary cancer genetic test
3412596	NA	NA											NA	no VUS/LP/P detected	Color 30-gene hereditary cancer genetic test
3412621	NA	NA											NA	no VUS/LP/P detected	Color 30-gene hereditary cancer genetic test
3412658	NA	NA											NA	no VUS/LP/P detected	Color 30-gene hereditary cancer genetic test
3412774	NA	NA											NA	no VUS/LP/P detected	Color 30-gene hereditary cancer genetic test
3415735	NA	NA											NA	no VUS/LP/P detected	Color 30-gene hereditary cancer genetic test
3415744	NA	NA											NA	no VUS/LP/P detected	Color 30-gene hereditary cancer genetic test
3415753	NA	NA											NA	no VUS/LP/P detected	Color 30-gene hereditary cancer genetic test
3415815	NA	NA											NA	no VUS/LP/P detected	Color 30-gene hereditary cancer genetic test
3415842	NA	NA											NA	no VUS/LP/P detected	Color 30-gene hereditary cancer genetic test
3415977	NA	NA											NA	no VUS/LP/P detected	Color 30-gene hereditary cancer genetic test
3416020	NA	NA											NA	no VUS/LP/P detected	Color 30-gene hereditary cancer genetic test
3416137	NA	NA											NA	no VUS/LP/P detected	Color 30-gene hereditary cancer genetic test
3416146	NA	NA											NA	no VUS/LP/P detected	Color 30-gene hereditary cancer genetic test
3416226	NA	NA											NA	no VUS/LP/P detected	Color 30-gene hereditary cancer genetic test
3416253	NA	NA											NA	no VUS/LP/P detected	Color 30-gene hereditary cancer genetic test
3416324	NA	NA											NA	no VUS/LP/P detected	Color 30-gene hereditary cancer genetic test
3416388	NA	NA											NA	no VUS/LP/P detected	Color 30-gene hereditary cancer genetic test
3416397	NA	NA											NA	no VUS/LP/P detected	Color 30-gene hereditary cancer genetic test
3416422	NA	NA											NA	no VUS/LP/P detected	Color 30-gene hereditary cancer genetic test
3416459	NA	NA											NA	no VUS/LP/P detected	Color 30-gene hereditary cancer genetic test
3416538	NA	NA											NA	no VUS/LP/P detected	Color 30-gene hereditary cancer genetic test
3416725	NA	NA											NA	no VUS/LP/P detected	Color 30-gene hereditary cancer genetic test
3416805	NA	NA											NA	no VUS/LP/P detected	Color 30-gene hereditary cancer genetic test
3416912	NA	NA											NA	no VUS/LP/P detected	Color 30-gene hereditary cancer genetic test
3416994	NA	NA											NA	no VUS/LP/P detected	Color 30-gene hereditary cancer genetic test
3417047	NA	NA											NA	no VUS/LP/P detected	Color 30-gene hereditary cancer genetic test
3417154	NA	NA											NA	no VUS/LP/P detected	Color 30-gene hereditary cancer genetic test
3417172	NA	NA											NA	no VUS/LP/P detected	Color 30-gene hereditary cancer genetic test
3417341	NA	NA											NA	no VUS/LP/P detected	Color 30-gene hereditary cancer genetic test
3417378	NA	NA											NA	no VUS/LP/P detected	Color 30-gene hereditary cancer genetic test
3417519	NA	NA											NA	no VUS/LP/P detected	Color 30-gene hereditary cancer genetic test
3417608	NA	NA											NA	no VUS/LP/P detected	Color 30-gene hereditary cancer genetic test
3417804	NA	NA											NA	no VUS/LP/P detected	Color 30-gene hereditary cancer genetic test
3417902	NA	NA											NA	no VUS/LP/P detected	Color 30-gene hereditary cancer genetic test
3417920	NA	NA											NA	no VUS/LP/P detected	Color 30-gene hereditary cancer genetic test
3418126	NA	NA											NA	no VUS/LP/P detected	Color 30-gene hereditary cancer genetic test
3418457	NA	NA											NA	no VUS/LP/P detected	Color 30-gene hereditary cancer genetic test
3418705	NA	NA											NA	no VUS/LP/P detected	Color 30-gene hereditary cancer genetic test
3418812	NA	NA											NA	no VUS/LP/P detected	Color 30-gene hereditary cancer genetic test
3418894	NA	NA											NA	no VUS/LP/P detected	Color 30-gene hereditary cancer genetic test
3419385	NA	NA											NA	no VUS/LP/P detected	Color 30-gene hereditary cancer genetic test
3419429	NA	NA											NA	no VUS/LP/P detected	Color 30-gene hereditary cancer genetic test
3419508	NA	NA											NA	no VUS/LP/P detected	Color 30-gene hereditary cancer genetic test
3419553	NA	NA											NA	no VUS/LP/P detected	Color 30-gene hereditary cancer genetic test
3419688	NA	NA											NA	no VUS/LP/P detected	Color 30-gene hereditary cancer genetic test
3419919	NA	NA											NA	no VUS/LP/P detected	Color 30-gene hereditary cancer genetic test
3419946	NA	NA											NA	no VUS/LP/P detected	Color 30-gene hereditary cancer genetic test
3420186	NA	NA											NA	no VUS/LP/P detected	Color 30-gene hereditary cancer genetic test
3420211	NA	NA											NA	no VUS/LP/P detected	Color 30-gene hereditary cancer genetic test
3420355	NA	NA											NA	no VUS/LP/P detected	Color 30-gene hereditary cancer genetic test
3420435	NA	NA											NA	no VUS/LP/P detected	Color 30-gene hereditary cancer genetic test
3420471	NA	NA											NA	no VUS/LP/P detected	Color 30-gene hereditary cancer genetic test
3420630	NA	NA											NA	no VUS/LP/P detected	Color 30-gene hereditary cancer genetic test
3420738	NA	NA											NA	no VUS/LP/P detected	Color 30-gene hereditary cancer genetic test
3421078	NA	NA											NA	no VUS/LP/P detected	Color 30-gene hereditary cancer genetic test
3421112	NA	NA											NA	no VUS/LP/P detected	Color 30-gene hereditary cancer genetic test
3421238	NA	NA											NA	no VUS/LP/P detected	Color 30-gene hereditary cancer genetic test
6579348	NA	NA											NA	no VUS/LP/P detected	Color 30-gene hereditary cancer genetic test
6579491	NA	NA											NA	no VUS/LP/P detected	Color 30-gene hereditary cancer genetic test
6579507	NA	NA											NA	no VUS/LP/P detected	Color 30-gene hereditary cancer genetic test
6579589	NA	NA											NA	no VUS/LP/P detected	Color 30-gene hereditary cancer genetic test
6579641	NA	NA											NA	no VUS/LP/P detected	Color 30-gene hereditary cancer genetic test
6579721	NA	NA											NA	no VUS/LP/P detected	Color 30-gene hereditary cancer genetic test
6579794	NA	NA											NA	no VUS/LP/P detected	Color 30-gene hereditary cancer genetic test
6579874	NA	NA											NA	no VUS/LP/P detected	Color 30-gene hereditary cancer genetic test
6579909	NA	NA											NA	no VUS/LP/P detected	Color 30-gene hereditary cancer genetic test
6580050	NA	NA											NA	no VUS/LP/P detected	Color 30-gene hereditary cancer genetic test
6580078	NA	NA											NA	no VUS/LP/P detected	Color 30-gene hereditary cancer genetic test
6580087	NA	NA											NA	no VUS/LP/P detected	Color 30-gene hereditary cancer genetic test
6580103	NA	NA											NA	no VUS/LP/P detected	Color 30-gene hereditary cancer genetic test
6580121	NA	NA											NA	no VUS/LP/P detected	Color 30-gene hereditary cancer genetic test
6580194	NA	NA											NA	no VUS/LP/P detected	Color 30-gene hereditary cancer genetic test
6580229	NA	NA											NA	no VUS/LP/P detected	Color 30-gene hereditary cancer genetic test
6580354	NA	NA											NA	no VUS/LP/P detected	Color 30-gene hereditary cancer genetic test
6580381	NA	NA											NA	no VUS/LP/P detected	Color 30-gene hereditary cancer genetic test
6580443	NA	NA											NA	no VUS/LP/P detected	Color 30-gene hereditary cancer genetic test
6580461	NA	NA											NA	no VUS/LP/P detected	Color 30-gene hereditary cancer genetic test
6580559	NA	NA											NA	no VUS/LP/P detected	Color 30-gene hereditary cancer genetic test
6580568	NA	NA											NA	no VUS/LP/P detected	Color 30-gene hereditary cancer genetic test
6580595	NA	NA											NA	no VUS/LP/P detected	Color 30-gene hereditary cancer genetic test
6580602	NA	NA											NA	no VUS/LP/P detected	Color 30-gene hereditary cancer genetic test
6580639	NA	NA											NA	no VUS/LP/P detected	Color 30-gene hereditary cancer genetic test
6580728	NA	NA											NA	no VUS/LP/P detected	Color 30-gene hereditary cancer genetic test
6580737	NA	NA											NA	no VUS/LP/P detected	Color 30-gene hereditary cancer genetic test
6580746	NA	NA											NA	no VUS/LP/P detected	Color 30-gene hereditary cancer genetic test
6582263	NA	NA											NA	no VUS/LP/P detected	Color 30-gene hereditary cancer genetic test
6582673														no VUS/LP/P detected	Color 30-gene hereditary cancer genetic test
6582682														no VUS/LP/P detected	Color 30-gene hereditary cancer genetic test
6582717														no VUS/LP/P detected	Color 30-gene hereditary cancer genetic test
6582744														no VUS/LP/P detected	Color 30-gene hereditary cancer genetic test
6582753														no VUS/LP/P detected	Color 30-gene hereditary cancer genetic test
6582762														no VUS/LP/P detected	Color 30-gene hereditary cancer genetic test
6582780														no VUS/LP/P detected	Color 30-gene hereditary cancer genetic test
6582799														no VUS/LP/P detected	Color 30-gene hereditary cancer genetic test
6582833														no VUS/LP/P detected	Color 30-gene hereditary cancer genetic test
6582851														no VUS/LP/P detected	Color 30-gene hereditary cancer genetic test
6582860														no VUS/LP/P detected	Color 30-gene hereditary cancer genetic test
6582879														no VUS/LP/P detected	Color 30-gene hereditary cancer genetic test
6582888														no VUS/LP/P detected	Color 30-gene hereditary cancer genetic test
6582897														no VUS/LP/P detected	Color 30-gene hereditary cancer genetic test
6582913														no VUS/LP/P detected	Color 30-gene hereditary cancer genetic test
6582922														no VUS/LP/P detected	Color 30-gene hereditary cancer genetic test
6582931														no VUS/LP/P detected	Color 30-gene hereditary cancer genetic test
6582940														no VUS/LP/P detected	Color 30-gene hereditary cancer genetic test
6582959														no VUS/LP/P detected	Color 30-gene hereditary cancer genetic test
6582977														no VUS/LP/P detected	Color 30-gene hereditary cancer genetic test
6582986														no VUS/LP/P detected	Color 30-gene hereditary cancer genetic test
6582995														no VUS/LP/P detected	Color 30-gene hereditary cancer genetic test
6583020														no VUS/LP/P detected	Color 30-gene hereditary cancer genetic test
6583039														no VUS/LP/P detected	Color 30-gene hereditary cancer genetic test
6583048														no VUS/LP/P detected	Color 30-gene hereditary cancer genetic test
6583066														no VUS/LP/P detected	Color 30-gene hereditary cancer genetic test
6583075														no VUS/LP/P detected	Color 30-gene hereditary cancer genetic test
6583084														no VUS/LP/P detected	Color 30-gene hereditary cancer genetic test
6583093														no VUS/LP/P detected	Color 30-gene hereditary cancer genetic test
6583100														no VUS/LP/P detected	Color 30-gene hereditary cancer genetic test
6583128														no VUS/LP/P detected	Color 30-gene hereditary cancer genetic test
6583137														no VUS/LP/P detected	Color 30-gene hereditary cancer genetic test
6583146														no VUS/LP/P detected	Color 30-gene hereditary cancer genetic test
6583155														no VUS/LP/P detected	Color 30-gene hereditary cancer genetic test
6583164														no VUS/LP/P detected	Color 30-gene hereditary cancer genetic test
6583173														no VUS/LP/P detected	Color 30-gene hereditary cancer genetic test
6583182														no VUS/LP/P detected	Color 30-gene hereditary cancer genetic test
6583191														no VUS/LP/P detected	Color 30-gene hereditary cancer genetic test
6583208														no VUS/LP/P detected	Color 30-gene hereditary cancer genetic test
6583217														no VUS/LP/P detected	Color 30-gene hereditary cancer genetic test
6583235														no VUS/LP/P detected	Color 30-gene hereditary cancer genetic test
6583244														no VUS/LP/P detected	Color 30-gene hereditary cancer genetic test
6583262														no VUS/LP/P detected	Color 30-gene hereditary cancer genetic test
6583271														no VUS/LP/P detected	Color 30-gene hereditary cancer genetic test
6583280														no VUS/LP/P detected	Color 30-gene hereditary cancer genetic test
6583299														no VUS/LP/P detected	Color 30-gene hereditary cancer genetic test
6583306														no VUS/LP/P detected	Color 30-gene hereditary cancer genetic test
6583315														no VUS/LP/P detected	Color 30-gene hereditary cancer genetic test
6583324														no VUS/LP/P detected	Color 30-gene hereditary cancer genetic test
6583333														no VUS/LP/P detected	Color 30-gene hereditary cancer genetic test
6583342														no VUS/LP/P detected	Color 30-gene hereditary cancer genetic test
6583360														no VUS/LP/P detected	Color 30-gene hereditary cancer genetic test
6583388														no VUS/LP/P detected	Color 30-gene hereditary cancer genetic test
6583397														no VUS/LP/P detected	Color 30-gene hereditary cancer genetic test
6583413														no VUS/LP/P detected	Color 30-gene hereditary cancer genetic test
6583431														no VUS/LP/P detected	Color 30-gene hereditary cancer genetic test
6583440														no VUS/LP/P detected	Color 30-gene hereditary cancer genetic test
6583459														no VUS/LP/P detected	Color 30-gene hereditary cancer genetic test
6583468														no VUS/LP/P detected	Color 30-gene hereditary cancer genetic test
6583501														no VUS/LP/P detected	Color 30-gene hereditary cancer genetic test
6583510														no VUS/LP/P detected	Color 30-gene hereditary cancer genetic test
6583529														no VUS/LP/P detected	Color 30-gene hereditary cancer genetic test
6583538														no VUS/LP/P detected	Color 30-gene hereditary cancer genetic test
6583547														no VUS/LP/P detected	Color 30-gene hereditary cancer genetic test
6583556														no VUS/LP/P detected	Color 30-gene hereditary cancer genetic test
6583565														no VUS/LP/P detected	Color 30-gene hereditary cancer genetic test
6583574														no VUS/LP/P detected	Color 30-gene hereditary cancer genetic test
6583592														no VUS/LP/P detected	Color 30-gene hereditary cancer genetic test
6583609														no VUS/LP/P detected	Color 30-gene hereditary cancer genetic test
6583618														no VUS/LP/P detected	Color 30-gene hereditary cancer genetic test
6583627														no VUS/LP/P detected	Color 30-gene hereditary cancer genetic test
6583636														no VUS/LP/P detected	Color 30-gene hereditary cancer genetic test
6583654														no VUS/LP/P detected	Color 30-gene hereditary cancer genetic test
6583663														no VUS/LP/P detected	Color 30-gene hereditary cancer genetic test
6583672														no VUS/LP/P detected	Color 30-gene hereditary cancer genetic test
6583690														no VUS/LP/P detected	Color 30-gene hereditary cancer genetic test
6583707														no VUS/LP/P detected	Color 30-gene hereditary cancer genetic test
6583716														no VUS/LP/P detected	Color 30-gene hereditary cancer genetic test
6583725														no VUS/LP/P detected	Color 30-gene hereditary cancer genetic test
6583734														no VUS/LP/P detected	Color 30-gene hereditary cancer genetic test
6583752														no VUS/LP/P detected	Color 30-gene hereditary cancer genetic test
6583761														no VUS/LP/P detected	Color 30-gene hereditary cancer genetic test
6583770														no VUS/LP/P detected	Color 30-gene hereditary cancer genetic test
6583789														no VUS/LP/P detected	Color 30-gene hereditary cancer genetic test
6583805														no VUS/LP/P detected	Color 30-gene hereditary cancer genetic test
6583814														no VUS/LP/P detected	Color 30-gene hereditary cancer genetic test
6583823														no VUS/LP/P detected	Color 30-gene hereditary cancer genetic test
6583841														no VUS/LP/P detected	Color 30-gene hereditary cancer genetic test
6583850														no VUS/LP/P detected	Color 30-gene hereditary cancer genetic test
6583869														no VUS/LP/P detected	Color 30-gene hereditary cancer genetic test
6583878														no VUS/LP/P detected	Color 30-gene hereditary cancer genetic test
6583887														no VUS/LP/P detected	Color 30-gene hereditary cancer genetic test
6583896														no VUS/LP/P detected	Color 30-gene hereditary cancer genetic test
6583903														no VUS/LP/P detected	Color 30-gene hereditary cancer genetic test
6583912														no VUS/LP/P detected	Color 30-gene hereditary cancer genetic test
6583921														no VUS/LP/P detected	Color 30-gene hereditary cancer genetic test
6583949														no VUS/LP/P detected	Color 30-gene hereditary cancer genetic test
6583958														no VUS/LP/P detected	Color 30-gene hereditary cancer genetic test
6583967														no VUS/LP/P detected	Color 30-gene hereditary cancer genetic test
6583976														no VUS/LP/P detected	Color 30-gene hereditary cancer genetic test
6583994														no VUS/LP/P detected	Color 30-gene hereditary cancer genetic test
6584001														no VUS/LP/P detected	Color 30-gene hereditary cancer genetic test
6584010														no VUS/LP/P detected	Color 30-gene hereditary cancer genetic test
6584047														no VUS/LP/P detected	Color 30-gene hereditary cancer genetic test
6584056														no VUS/LP/P detected	Color 30-gene hereditary cancer genetic test
